# Supplementary material for: Grifola frondosa Polysaccharides Alleviated Cyclophosphamide—Induced Intestinal Injury Based on Microbiota, Metabolite and Immune Axis Modulation
Source: Foods. 2025 Sep 29;14(19):3376. doi: 10.3390/foods14193376 (PMC12523291; doi:10.3390/foods14193376)
Supplement: Supplementary file 1 [file foods-14-03376-s001.zip]

Archive with 1 entries (1 files):
- foods-3869212-supplementary.pdf
